# Supplementary material for: Innova 2020: A Follow-Up Study of the Fecal Microbiota of Infants Using a Novel Infant Formula between 6 Months and 12 Months of Age
Source: Int J Mol Sci. 2023 Apr 17;24(8):7392. doi: 10.3390/ijms24087392 (PMC10139017; doi:10.3390/ijms24087392)
Supplement: Supplementary file 1 [file ijms-24-07392-s001.zip]

Archive with 1 entries (1 files):
- ijms-2286698-supplementary.pdf
